# Supplementary material for: Validation of General Anxiety Disorder (GAD-7) questionnaire in Spanish nursing students
Source: PeerJ. 2022 Nov 1;10:e14296. doi: 10.7717/peerj.14296 (PMC9635356; doi:10.7717/peerj.14296)
Supplement: Supplemental Information 1 [file peerj-10-14296-s001.zip]

Archive with 2 entries (2 files):
- CUESTIONARIO GAD-7 EN ALUMNOS DE ENFERMERI╠üA (1┬║ GUE) (respuestas).xlsx
- __MACOSX/._CUESTIONARIO GAD-7 EN ALUMNOS DE ENFERMERI╠üA (1┬║ GUE) (respuestas).xlsx
